# Supplementary material for: Inverse problems for dynamic patterns in coupled oscillator networks: when larger networks are simpler
Source: Nat Commun. 2026 Feb 27;17:2075. doi: 10.1038/s41467-026-70016-y (PMC12949230; doi:10.1038/s41467-026-70016-y)
Supplement: Supplementary file 3 — Supplementary Data 1 [file 41467_2026_70016_MOESM3_ESM.zip]

Archive with 16 entries (12 files):
- Codes/
- Codes/Dynamics/
- Codes/Dynamics/Dynamics.m
- Codes/Dynamics/InitialData.dat
- Codes/Dynamics/RHS.m
- Codes/Reconstruction/
- Codes/Reconstruction/BasisFunction.m
- Codes/Reconstruction/Data.dat
- Codes/Reconstruction/FunctionC.m
- Codes/Reconstruction/Function_dJ_incoh.m
- Codes/Reconstruction/Function_J_incoh.m
- Codes/Reconstruction/Reconstruction.m
- Codes/Simulation/
- Codes/Simulation/InitialData.dat
- Codes/Simulation/RHS.m
- Codes/Simulation/Simulation.m
