# Supplementary material for: Inverse problems for dynamic patterns in coupled oscillator networks: when larger networks are simpler
Source: Nat Commun. 2026 Feb 27;17:2075. doi: 10.1038/s41467-026-70016-y (PMC12949230; doi:10.1038/s41467-026-70016-y)
Supplement: Supplementary file 3 — Supplementary Data 1 [file 41467_2026_70016_MOESM3_ESM.zip › Codes/Dynamics/Dynamics.m]

%
%   Numerical simulation of the Kuramoto-Battogtokh model
%

clear all;
close all;

%%%%%%%%%%%%%%%%%%%%%%%%%%%%%%%%%%%%%%%%%%%%%%%%%%%%%%%%%%%%%%%%%%%%%%%%%%
%
%   Main parameters
%
%%%%%%%%%%%%%%%%%%%%%%%%%%%%%%%%%%%%%%%%%%%%%%%%%%%%%%%%%%%%%%%%%%%%%%%%%%

N      = 1024;

omega  = 1.0;
     
alpha  = 0.5*pi - 0.1;

sigma  = 0.7;


%   Top-hat coupling function

x    = transpose( linspace(0.0, 2*pi*(1.0-1.0/N), N) );

G    = pi*sigma - acos( cos(x) );

G    = ( ones(size(G)) + G ./ abs(G) ) / (4*pi*sigma);

fftG = fft(G);


%   Initial data

load InitialData.dat;

theta0 = InitialData;


%%%%%%%%%%%%%%%%%%%%%%%%%%%%%%%%%%%%%%%%%%%%%%%%%%%%%%%%%%%%%%%%%%%%%%%%%%
%
%   Dynamics
%
%%%%%%%%%%%%%%%%%%%%%%%%%%%%%%%%%%%%%%%%%%%%%%%%%%%%%%%%%%%%%%%%%%%%%%%%%%


tspan  = [0 105];
sol    = ode45( @(t,theta) RHS( t, theta, N, omega, alpha, fftG ), tspan, theta0);


THETA  = deval(sol,105.0);

fid  = fopen('FinalData.dat', 'w');

for i=1:N
    
    fprintf(fid, "%.8f\n",  angle( cos(THETA(i,1)) + 1i*sin(THETA(i,1)) ) );
    
end

fclose(fid);


figure;

plot( -pi + x(:,1), angle( cos(THETA(:,1)) + 1i*sin(THETA(:,1)) ), 'o' );

title('Final state snapshot');

xlabel('$$x_j$$','Interpreter','Latex');

ylabel('$$\theta_j$$','Interpreter','Latex');

xlim([-pi pi]);

ylim([-pi pi]);


X = zeros(N/8,100);

Y = zeros(N/8,100);

Z = zeros(N/8,100);

for j=1:1000
    
    t     = 5.0 + 0.1*(j-1.0);
    
    THETA = deval( sol, t );

    for i=1:N/8
        
        x      = -pi + 2.0*pi*(8*(i-1)+1)/N;
        
        X(i,j) = x;
        
        Y(i,j) = t - 5.0;
        
        Z(i,j) = angle( cos(THETA(8*(i-1)+1,1)) + 1i*sin(THETA(8*(i-1)+1,1)) );
        
    end
    
end


figure;

surf( Y, X, Z, 'EdgeColor', 'none' );

colorbar;

title('Space-time plot, \theta_j');

view(2);

xlabel('Time, t');

ylabel('$$x_j$$','Interpreter','Latex');

xlim([0 100]);

ylim([-pi pi]);
