# Supplementary material for: Inverse problems for dynamic patterns in coupled oscillator networks: when larger networks are simpler
Source: Nat Commun. 2026 Feb 27;17:2075. doi: 10.1038/s41467-026-70016-y (PMC12949230; doi:10.1038/s41467-026-70016-y)
Supplement: Supplementary file 3 — Supplementary Data 1 [file 41467_2026_70016_MOESM3_ESM.zip › Codes/Dynamics/InitialData.dat]

-2.384546
-2.382430
-2.382934
-2.387355
-2.385981
-2.386810
-2.389557
-2.390100
-2.387844
-2.385867
-2.382142
-2.381195
-2.385016
-2.386590
-2.390583
-2.391914
-2.392686
-2.395879
-2.394884
-2.394626
-2.396085
-2.393602
-2.395813
-2.395553
-2.395423
-2.395962
-2.396222
-2.392208
-2.393535
-2.394103
-2.392105
-2.392630
-2.391279
-2.391063
-2.392201
-2.390932
-2.390943
-2.391515
-2.393266
-2.393076
-2.393096
-2.395172
-2.396639
-2.395374
-2.391090
-2.391543
-2.391330
-2.394330
-2.398343
-2.395035
-2.394708
-2.393292
-2.393088
-2.395839
-2.393608
-2.392846
-2.392630
-2.391258
-2.387300
-2.387117
-2.386462
-2.385572
-2.387166
-2.387222
-2.383461
-2.383463
-2.386860
-2.383440
-2.383549
-2.385096
-2.387744
-2.390406
-2.388979
-2.392631
-2.390948
-2.390538
-2.390026
-2.385504
-2.386865
-2.382406
-2.383395
-2.382624
-2.382191
-2.378185
-2.380803
-2.380586
-2.379905
-2.377803
-2.379187
-2.380676
-2.379512
-2.379029
-2.378735
-2.374917
-2.376376
-2.378479
-2.379441
-2.383150
-2.382572
-2.380455
-2.378976
-2.381963
-2.378509
-2.375606
-2.375752
-2.376099
-2.374996
-2.374217
-2.372911
-2.374144
-2.373096
-2.370510
-2.367160
-2.364509
-2.359349
-2.361937
-2.363556
-2.363092
-2.365519
-2.366568
-2.365793
-2.365711
-2.365553
-2.364517
-2.364470
-2.366765
-2.363355
-2.361808
-2.360271
-2.359162
-2.357868
-2.358601
-2.357732
-2.355842
-2.352383
-2.347994
-2.348293
-2.349468
-2.347829
-2.348639
-2.350640
-2.349778
-2.347289
-2.345030
-2.345379
-2.343586
-2.340143
-2.343064
-2.341242
-2.339065
-2.338656
-2.336096
-2.331487
-2.331064
-2.331756
-2.326821
-2.321454
-2.318865
-2.316142
-2.311764
-2.307281
-2.305428
-2.300394
-2.294770
-2.294736
-2.292081
-2.288848
-2.284672
-2.279723
-2.276958
-2.279147
-2.273434
-2.274707
-2.273217
-2.270873
-2.271438
-2.273208
-2.269537
-2.265655
-2.264559
-2.260084
-2.255861
-2.248897
-2.241967
-2.240200
-2.237207
-2.234280
-2.224965
-2.217671
-2.213542
-2.223516
-2.197021
-2.196785
-2.185899
-2.053180
-2.094359
3.040182
-1.993699
-1.693086
-2.193522
-1.535905
-3.043411
-2.074654
-2.478722
-1.018784
-2.242001
-2.147098
-2.114626
-1.875772
-2.222497
-2.106240
-2.046480
-2.317807
-2.418262
-2.478773
-2.135835
-2.059874
-1.976110
-2.352259
-2.111968
-1.788943
-2.007224
-2.347198
-2.295217
-2.631938
-1.923924
-2.173708
-2.023532
-2.471426
-2.211110
-2.244212
-2.212186
-2.331417
-0.474096
-2.096382
-2.180215
-1.923838
-2.943814
-2.289900
-2.200957
-1.950074
-1.930503
-0.568494
-0.604881
-2.786815
-2.148827
-2.158058
-1.535134
-1.878735
-2.416535
0.383250
-1.974738
-1.617028
-2.039802
-1.540130
2.325003
-1.945644
-1.248284
-1.172962
-1.427380
-1.352533
-2.275182
-1.995952
-3.039679
-1.313847
-1.616604
-0.282443
-2.068494
-1.049267
-0.297875
-2.038397
-1.926989
-1.725231
-2.779326
2.668662
-2.024103
-1.639972
-1.379369
-2.240932
-2.474376
-0.199790
-2.902090
-1.495860
-2.433833
-2.233963
-2.158703
2.369764
-1.960908
-1.790228
-2.794652
-1.821332
-2.133028
-2.174903
-1.596951
-0.363897
-1.681479
-2.023821
1.265591
-2.537148
-1.735560
-1.206662
-0.730156
-2.177186
-2.184321
-2.581266
-2.127813
-2.754719
-3.111182
-1.709972
-2.192047
-1.847315
0.835458
-2.376283
-2.312934
-1.920907
-2.512652
-2.625846
-2.136781
-1.409724
-1.027153
-2.033705
2.561762
1.205237
-1.257454
-2.519259
-1.986630
-1.889843
1.835965
-0.554843
-2.157771
0.782227
-1.680040
-2.096656
-2.819092
-2.183522
-2.568351
-2.109611
-1.843591
2.349280
-1.474631
1.719668
-1.801140
-2.074881
0.716915
-2.145598
1.038980
-1.126905
-2.218198
-1.390455
-1.452395
-1.763887
-1.290228
0.754945
1.747412
0.883641
1.663923
-2.299127
-2.796440
-2.377701
-2.794209
-1.620143
-1.964871
0.300246
-2.135107
-2.498478
1.126999
0.017609
-2.768964
2.747733
1.321130
-2.053608
-1.859306
-2.180127
-2.015772
-1.798366
-2.066039
-2.366715
-2.179466
-2.122837
0.554325
-1.661142
-0.999893
3.051822
-1.415355
-1.653950
1.574967
-0.327867
-2.417059
-2.886728
-2.192604
-2.417412
-2.520138
-1.723707
1.892167
2.451684
-1.980573
-1.798854
-1.395846
-2.505357
-1.895832
-1.820377
-2.746466
2.168381
-1.277980
-2.038769
-1.295982
-1.505506
2.831875
-2.177122
2.140351
-0.791919
-1.764545
-0.158819
-2.186489
-2.006170
-2.557073
2.998877
-1.838584
-2.234207
-2.222474
-2.314844
-2.044032
-2.984550
0.187412
-1.095790
0.531377
-1.195690
-1.893054
-2.031997
-2.255646
1.670993
-2.053393
-0.076389
-1.740345
-0.934801
2.543668
-2.231668
2.690649
-1.279684
-0.842309
-1.387460
-3.055540
-1.787918
2.335765
-1.899695
-2.405394
-1.859830
-2.065485
-2.164147
2.969514
-2.515108
0.740748
-1.549992
-1.290070
-1.746117
-1.409181
-2.026113
1.837830
-0.058010
-1.464438
2.981688
-2.665341
-1.689652
-1.724952
-2.243285
-1.854344
-2.152178
-0.456706
-1.843463
-0.272255
-2.973641
1.032829
2.116589
-2.123529
-1.785570
-1.784754
-0.789170
-1.827602
-1.544746
-1.777112
-2.157151
-1.046312
-2.686376
-0.944526
-2.744296
-1.913303
-1.946931
-1.516704
-2.300391
-1.473619
-1.712228
3.067283
-2.624275
-3.106931
-2.783022
-0.450002
-1.828410
-1.712199
-1.479726
-2.291130
2.788411
-2.390035
-1.338034
-2.373935
0.444696
-1.191833
-1.952836
-1.795258
-1.518001
-2.040279
-2.827579
1.386472
-2.239613
-2.820851
2.659795
2.457125
-1.866431
-2.472205
-2.454642
-2.338764
2.545273
1.242897
-1.182373
-1.680227
-1.848752
0.360417
2.979672
-2.378650
-0.720766
2.517408
-1.686055
-2.249013
0.216457
-2.049792
-0.690680
-1.829551
-1.912467
-2.146536
-1.908845
-2.310421
1.712339
-2.527442
-1.603723
-2.361901
-2.474522
-2.361025
-1.708929
-0.935907
-0.418538
-0.848027
-2.849099
-1.928425
-2.139206
-1.059279
-0.938489
2.459099
-0.806045
-1.400173
-1.947569
-1.614788
-2.008727
-2.720303
-0.660086
2.957505
-2.469766
2.092435
3.025757
-2.121712
-2.366580
-1.873663
2.144419
-2.021163
-2.479567
2.931822
-0.200160
0.679968
-2.013964
-1.735439
-1.250526
-2.248245
-1.012748
-2.610168
-2.110353
0.820449
-0.072599
1.509683
1.517391
-1.575336
-1.336416
-1.709988
1.590450
-2.853346
-0.566708
-2.827060
-1.990092
-2.270416
-1.914947
-0.437631
-0.798447
-1.305735
-0.838449
-2.018978
-2.077375
-0.965364
-1.990030
-1.716091
-1.360648
2.223543
-1.741157
-2.169076
-2.275981
-2.882266
-1.349407
-2.058568
-2.123638
-0.409926
2.757115
-1.233691
-2.061907
-3.022132
-0.543037
-1.008452
-1.017786
1.067845
-2.961349
2.809411
-0.736657
0.417172
-2.485151
-2.770968
2.903970
-3.100545
-0.591542
1.532836
-2.812185
-2.079086
-2.391873
-1.102526
-2.272011
-0.356336
-2.913222
-1.531926
-1.008076
1.593109
-0.013246
-2.285647
2.191920
-2.258342
-2.615095
-1.556886
-2.882599
-1.174079
-2.899900
-1.062890
-2.636002
1.225139
1.257837
-2.623483
-2.798108
-2.426160
-1.767484
-2.743327
0.767847
-0.361869
-1.932208
-1.974066
-1.307524
-1.412417
2.745608
-0.751574
-2.271193
1.755022
2.631070
-1.940168
-1.217518
-1.364091
0.336770
3.106617
-2.366030
2.495717
-2.362978
-2.172185
-3.000441
-1.871770
-1.954675
-0.513406
-1.194394
-2.609747
-1.252356
0.844499
-1.148663
-2.001580
-1.609320
0.611456
-0.354522
-2.306977
-2.322779
-1.604385
-0.522466
-2.310554
-2.893794
2.217919
-2.213639
-0.508515
-1.974569
-0.410067
-2.596463
-0.650435
-0.661836
-1.545586
-2.289089
-1.624265
0.781677
1.731207
-2.288706
-1.355301
0.456997
-2.347731
0.280512
-1.618676
-1.661481
-2.029287
-2.291850
-1.528772
-1.904318
-1.309763
-1.465763
-2.820522
-2.212869
-1.735686
0.292230
2.885891
-1.875281
-1.058865
-0.374046
-2.893211
1.367076
-2.806765
2.476296
-1.031751
-1.799950
-1.152173
-1.977178
-2.718778
-2.003686
-2.452436
-2.202585
-1.521472
-1.873462
-2.804154
2.257772
-1.868249
-1.966683
-2.519463
-2.648031
-2.046483
3.129409
-0.167140
-1.665181
-2.522747
0.289777
-2.435125
1.928762
-2.157114
-2.689104
-0.807524
-3.085245
-2.296955
-1.536443
-2.278496
-0.932554
-1.206900
-1.529317
-2.073515
-2.900432
-1.766815
-1.846437
-2.212083
-2.425869
-1.839983
3.116399
-2.634753
-1.284035
3.016371
-2.546710
-2.065710
-0.980098
-0.588336
-2.127967
-2.866734
-3.132421
-1.509170
-1.762873
-1.964945
-2.024570
-2.277834
-2.473910
-2.130673
-2.672036
-1.983371
-1.447260
3.077700
-2.920263
-1.966926
-0.149129
-2.834210
-0.471817
-2.604904
-1.107060
-2.427192
-0.811641
-2.144932
2.693239
-2.087147
-1.884298
-2.273248
-1.984671
-2.014832
2.825510
-2.848317
-1.916762
-2.111150
-2.638051
-1.842260
-1.855521
-1.825635
-2.346710
-2.210586
-1.992896
-2.373649
-1.700980
-1.942344
-2.118674
-2.241026
-2.301246
2.978323
-1.028646
1.240446
-2.461855
-2.353518
-2.864045
2.648746
-2.070381
-2.116300
-2.598426
-2.089930
-2.249892
-2.109885
-1.940752
-2.377537
-2.550291
-2.712221
-2.063437
-1.115354
-2.309844
-1.929162
-2.101293
-2.188395
-2.283391
-2.055844
-2.101983
-0.877744
-1.425084
-2.104881
-1.946835
-1.207490
-2.189907
-1.797051
-2.058499
-2.756852
-0.142188
-1.622463
-2.097704
-2.389995
-1.937480
-1.621112
-0.827846
-2.314832
-1.753351
-2.218407
-1.873355
-2.159681
-1.663934
-1.629388
-2.148395
-2.461536
-1.321055
-2.003763
-2.190550
-2.643576
-1.913958
-2.257596
-0.832707
-1.854169
-1.995352
-2.150874
-1.849567
-2.166519
-1.946367
-2.053881
-2.113144
-2.170774
-2.331695
-0.348440
-1.877204
-1.980203
-2.041970
-2.077826
-2.099892
-2.120363
-2.126669
-2.134820
-2.140986
-2.151887
-2.166369
-2.169865
-2.173768
-2.180354
-2.186414
-2.191307
-2.200998
-2.201464
-2.210758
-2.217757
-2.226206
-2.234627
-2.239026
-2.242723
-2.245578
-2.248430
-2.251669
-2.257208
-2.262369
-2.266303
-2.271312
-2.272079
-2.273814
-2.276156
-2.279796
-2.278527
-2.278297
-2.280657
-2.286194
-2.289997
-2.295214
-2.298922
-2.298298
-2.295809
-2.297140
-2.301032
-2.305491
-2.307920
-2.307892
-2.309681
-2.312571
-2.310361
-2.313382
-2.315410
-2.316454
-2.318632
-2.318337
-2.320083
-2.321920
-2.319137
-2.317694
-2.318905
-2.324099
-2.323615
-2.325160
-2.327088
-2.329106
-2.330021
-2.328047
-2.325245
-2.327906
-2.332999
-2.334284
-2.331841
-2.335260
-2.336658
-2.338275
-2.337628
-2.339485
-2.343788
-2.348696
-2.349773
-2.353504
-2.351637
-2.351426
-2.355833
-2.358214
-2.360353
-2.365261
-2.364526
-2.363905
-2.365740
-2.363449
-2.365078
-2.367361
-2.368041
-2.368228
-2.367312
-2.371817
-2.374819
-2.371888
-2.376596
-2.373681
-2.376579
-2.376973
-2.377106
-2.377794
-2.377570
-2.378008
-2.380152
-2.384085
-2.388107
-2.390703
-2.393245
-2.391541
-2.387619
-2.386811
-2.386320
-2.387734
-2.385344
