# Supplementary material for: Inverse problems for dynamic patterns in coupled oscillator networks: when larger networks are simpler
Source: Nat Commun. 2026 Feb 27;17:2075. doi: 10.1038/s41467-026-70016-y (PMC12949230; doi:10.1038/s41467-026-70016-y)
Supplement: Supplementary file 3 — Supplementary Data 1 [file 41467_2026_70016_MOESM3_ESM.zip › Codes/Dynamics/RHS.m]

function Out = RHS( t, theta, N, omega, alpha, fftG )

%
%   The right-hand side of an ODE system
%

Z    = cos(theta) + 1i * sin(theta);

fftZ = fft(Z);

W    = fftG .* fftZ;

W    = ifft(W) * 2*pi/N;

Out  = omega * ones(size(theta)) - imag( conj(W) .* Z * ( cos(alpha) + 1i * sin(alpha) ) );

end
