# Supplementary material for: Inverse problems for dynamic patterns in coupled oscillator networks: when larger networks are simpler
Source: Nat Commun. 2026 Feb 27;17:2075. doi: 10.1038/s41467-026-70016-y (PMC12949230; doi:10.1038/s41467-026-70016-y)
Supplement: Supplementary file 3 — Supplementary Data 1 [file 41467_2026_70016_MOESM3_ESM.zip › Codes/Reconstruction/BasisFunction.m]

function Result = BasisFunction( x, y, m )

if m==1

    Result = ones(size(x));

else

    Result = cos( (m-1) * (x-y) );

end

end
