# Supplementary material for: Inverse problems for dynamic patterns in coupled oscillator networks: when larger networks are simpler
Source: Nat Commun. 2026 Feb 27;17:2075. doi: 10.1038/s41467-026-70016-y (PMC12949230; doi:10.1038/s41467-026-70016-y)
Supplement: Supplementary file 3 — Supplementary Data 1 [file 41467_2026_70016_MOESM3_ESM.zip › Codes/Reconstruction/Data.dat]

0.21624938 0.97541807 -0.21946459
0.21625040 0.97537620 -0.21967875
0.21625024 0.97534565 -0.21979979
0.21624646 0.97531282 -0.21994602
0.21624968 0.97527943 -0.22010939
0.21624914 0.97525443 -0.22020948
0.21624773 0.97522269 -0.22038645
0.21624793 0.97520339 -0.22045528
0.21624936 0.97518457 -0.22052702
0.21625038 0.97516726 -0.22059310
0.21625215 0.97515104 -0.22066873
0.21625476 0.97514134 -0.22069297
0.21625506 0.97512881 -0.22074607
0.21625427 0.97511097 -0.22086857
0.21625282 0.97510102 -0.22092703
0.21625252 0.97509789 -0.22093660
0.21625374 0.97510050 -0.22090571
0.21625214 0.97510052 -0.22091366
0.21625027 0.97510575 -0.22088489
0.21624821 0.97510338 -0.22092900
0.21624690 0.97511236 -0.22088608
0.21624713 0.97512113 -0.22086230
0.21624805 0.97513375 -0.22081184
0.21624615 0.97514809 -0.22074151
0.21624454 0.97516980 -0.22061285
0.21624385 0.97518640 -0.22055615
0.21624439 0.97520696 -0.22046714
0.21624545 0.97522771 -0.22039890
0.21624588 0.97525706 -0.22025930
0.21624562 0.97528509 -0.22014701
0.21624212 0.97531522 -0.22002257
0.21624221 0.97535358 -0.21983702
0.21624179 0.97539660 -0.21961549
0.21624159 0.97543479 -0.21945167
0.21623932 0.97547064 -0.21931539
0.21623936 0.97551509 -0.21912663
0.21623750 0.97556093 -0.21892213
0.21623676 0.97561645 -0.21864420
0.21623563 0.97567141 -0.21837319
0.21623477 0.97572254 -0.21815278
0.21623474 0.97577904 -0.21789495
0.21623607 0.97584255 -0.21759553
0.21623522 0.97590560 -0.21728329
0.21623701 0.97596872 -0.21700725
0.21623563 0.97603714 -0.21668288
0.21623685 0.97610340 -0.21639056
0.21623647 0.97617254 -0.21609458
0.21623631 0.97624498 -0.21577101
0.21623714 0.97632406 -0.21539954
0.21623667 0.97639999 -0.21505720
0.21623518 0.97648741 -0.21461467
0.21623566 0.97657244 -0.21420271
0.21623696 0.97666286 -0.21375402
0.21623417 0.97675004 -0.21334561
0.21623592 0.97684047 -0.21293214
0.21623684 0.97693298 -0.21250068
0.21623674 0.97703357 -0.21199289
0.21623744 0.97712534 -0.21160078
0.21623622 0.97722752 -0.21110372
0.21623597 0.97732743 -0.21065375
0.21623727 0.97742719 -0.21022028
0.21623782 0.97753636 -0.20969385
0.21623422 0.97764816 -0.20916018
0.21623337 0.97776231 -0.20861140
0.21623352 0.97787807 -0.20805535
0.21623354 0.97798816 -0.20757955
0.21623166 0.97809985 -0.20709664
0.21622791 0.97822012 -0.20652898
0.21622684 0.97834945 -0.20587449
0.21622683 0.97847107 -0.20532190
0.21622791 0.97859638 -0.20474272
0.21622839 0.97872729 -0.20411330
0.21622806 0.97885713 -0.20350039
0.21622535 0.97899042 -0.20287112
0.21622509 0.97912848 -0.20220230
0.21622708 0.97926784 -0.20152737
0.21622736 0.97941657 -0.20076430
0.21622698 0.97956082 -0.20005989
0.21622797 0.97971074 -0.19928869
0.21622743 0.97986385 -0.19850459
0.21622772 0.98001876 -0.19772500
0.21622765 0.98017455 -0.19693242
0.21622772 0.98033297 -0.19613969
0.21622768 0.98048806 -0.19539521
0.21622735 0.98065900 -0.19448000
0.21623109 0.98082319 -0.19364313
0.21622838 0.98098881 -0.19279562
0.21622923 0.98116361 -0.19185150
0.21622947 0.98133431 -0.19097383
0.21623193 0.98150586 -0.19008734
0.21623135 0.98168317 -0.18916372
0.21623061 0.98185559 -0.18831133
0.21623189 0.98204042 -0.18730778
0.21622976 0.98221678 -0.18641729
0.21622863 0.98240238 -0.18543541
0.21622907 0.98258393 -0.18449802
0.21622835 0.98276838 -0.18353747
0.21622797 0.98296261 -0.18246466
0.21622666 0.98315733 -0.18140785
0.21622950 0.98335560 -0.18031151
0.21622705 0.98355519 -0.17922476
0.21622567 0.98375932 -0.17807078
0.21622405 0.98396238 -0.17693039
0.21622253 0.98416664 -0.17577246
0.21622407 0.98436676 -0.17470131
0.21622503 0.98457282 -0.17356476
0.21622827 0.98478312 -0.17237491
0.21622682 0.98499902 -0.17112744
0.21622680 0.98522155 -0.16980188
0.21622743 0.98543885 -0.16853446
0.21622962 0.98566024 -0.16721665
0.21622951 0.98588297 -0.16587421
0.21623116 0.98610439 -0.16457328
0.21623034 0.98633102 -0.16321101
0.21623169 0.98655907 -0.16180360
0.21623013 0.98679315 -0.16035499
0.21623133 0.98702457 -0.15893231
0.21623266 0.98725924 -0.15747330
0.21623348 0.98750011 -0.15592587
0.21623474 0.98773809 -0.15440067
0.21623852 0.98798464 -0.15274033
0.21623933 0.98822862 -0.15113518
0.21624010 0.98847365 -0.14949176
0.21623548 0.98871611 -0.14792812
0.21623563 0.98896135 -0.14631011
0.21623357 0.98920754 -0.14466571
0.21623185 0.98946148 -0.14290921
0.21622958 0.98971253 -0.14117647
0.21622826 0.98996780 -0.13936752
0.21622762 0.99023188 -0.13737057
0.21622612 0.99048839 -0.13552824
0.21622333 0.99075191 -0.13353170
0.21622289 0.99101598 -0.13151867
0.21622377 0.99127656 -0.12956533
0.21622178 0.99154400 -0.12743402
0.21622018 0.99181086 -0.12530993
0.21621826 0.99208349 -0.12301167
0.21621785 0.99235147 -0.12081434
0.21621794 0.99261837 -0.11859701
0.21621586 0.99288652 -0.11634081
0.21621417 0.99316106 -0.11386694
0.21621062 0.99343237 -0.11147614
0.21621059 0.99369956 -0.10912094
0.21621156 0.99397730 -0.10637174
0.21621060 0.99424774 -0.10388944
0.21621036 0.99452535 -0.10105840
0.21620612 0.99480067 -0.09817997
0.21620358 0.99507159 -0.09538504
0.21620243 0.99533987 -0.09256544
0.21620087 0.99560894 -0.08962955
0.21619871 0.99588215 -0.08633492
0.21619641 0.99614974 -0.08306087
0.21619575 0.99641302 -0.07992239
0.21619402 0.99667408 -0.07657827
0.21619235 0.99693532 -0.07282448
0.21618811 0.99718703 -0.06921887
0.21618130 0.99743498 -0.06550423
0.21616743 0.99767566 -0.06127137
0.21617989 0.99791398 -0.05735485
0.21615984 0.99813391 -0.05237629
0.21613579 0.99820722 -0.04444987
0.21917493 0.99482478 -0.04416100
0.21630565 0.99870912 -0.03951854
0.21617803 0.99890928 -0.03171760
0.21729079 0.99792284 -0.03071120
0.21624096 0.99919173 -0.02074263
0.21620237 0.99903679 -0.00858635
0.21929485 0.99528978 -0.00226844
0.22254749 0.99134455 0.00161080
0.22248206 0.99148746 0.01134647
0.22558160 0.98723643 0.02213898
0.23477251 0.97566658 0.02915424
0.24449164 0.96305699 0.04202360
0.24770301 0.95937753 0.04267372
0.25699158 0.94777715 0.04738329
0.26322507 0.94025388 0.04696954
0.26938797 0.93298003 0.04659980
0.26997533 0.93250755 0.04890618
0.28000811 0.91968765 0.05950730
0.28529284 0.91372759 0.05701781
0.29263621 0.90464402 0.05163080
0.29796322 0.89905145 0.05391566
0.29797641 0.89892973 0.05363247
0.30730113 0.88758925 0.05331339
0.31045391 0.88432591 0.05476205
0.31335679 0.88093540 0.05288302
0.31979980 0.87347243 0.05153277
0.32304049 0.86954607 0.05409867
0.32647311 0.86632402 0.05247124
0.32615442 0.86657242 0.05250558
0.33249204 0.85876249 0.05358555
0.33358446 0.85868783 0.04995372
0.33756544 0.85422951 0.04762200
0.34404217 0.84601911 0.04993947
0.34221412 0.84918342 0.04855078
0.34776916 0.84188849 0.05452019
0.35129768 0.83787725 0.05407878
0.35150063 0.83904926 0.04752864
0.35440955 0.83507402 0.05329963
0.36053971 0.82793987 0.05186486
0.36050390 0.82822113 0.05089923
0.36405540 0.82492560 0.05037970
0.36705599 0.82083626 0.05096819
0.37316549 0.81446341 0.04697470
0.37319928 0.81446249 0.05282296
0.37375390 0.81480371 0.04726325
0.37991494 0.80773411 0.05130774
0.38253734 0.80428841 0.04905776
0.38477208 0.80167895 0.05276995
0.38866658 0.79734120 0.04958984
0.39200457 0.79443358 0.04655059
0.38934372 0.79723252 0.05255189
0.39536249 0.79066502 0.04753170
0.39833044 0.78736276 0.04948877
0.40011023 0.78514631 0.05034904
0.40440954 0.78101895 0.04834180
0.40421914 0.78105914 0.04550632
0.40746000 0.77787961 0.04868017
0.40793452 0.77780894 0.04769839
0.41401093 0.77063417 0.04949311
0.41447991 0.77123963 0.04710831
0.41724239 0.76778623 0.04900948
0.42061549 0.76375275 0.04867035
0.42337046 0.76066510 0.04864665
0.42927530 0.75406350 0.04716645
0.42717946 0.75723757 0.04888514
0.43289152 0.75068635 0.04857704
0.43592640 0.74791393 0.04777112
0.43840691 0.74509882 0.04821457
0.43919046 0.74447805 0.04974634
0.44159134 0.74202036 0.04361390
0.44541273 0.73705346 0.04962215
0.44813678 0.73563843 0.04675255
0.44936081 0.73312198 0.04696541
0.44929660 0.73402087 0.04581086
0.45475767 0.72850210 0.04543902
0.45531100 0.72886396 0.04349918
0.45519410 0.72749005 0.04912795
0.46115272 0.72226238 0.04859180
0.46132082 0.72241432 0.04824070
0.46446593 0.71893113 0.04778803
0.46779655 0.71547121 0.04804948
0.46736912 0.71539646 0.04739043
0.47068615 0.71261311 0.04750208
0.47376738 0.70998491 0.04747025
0.47536848 0.70766079 0.04827633
0.47722912 0.70607277 0.04902638
0.47927746 0.70279661 0.04798355
0.48148736 0.70137566 0.05130036
0.48335746 0.69923537 0.04755283
0.48512424 0.69742548 0.04987758
0.48613175 0.69662806 0.04789755
0.48781306 0.69435676 0.05012980
0.49200541 0.69019638 0.05001255
0.49285187 0.68961317 0.04902651
0.49632516 0.68601564 0.05099085
0.49570011 0.68692806 0.04770472
0.49617917 0.68716371 0.04886304
0.49893579 0.68322848 0.04958523
0.50194179 0.68036155 0.05046486
0.50218644 0.68032977 0.04930292
0.50564006 0.67682177 0.05240605
0.50839734 0.67393105 0.04905928
0.50868475 0.67402241 0.05167291
0.50945547 0.67305938 0.04966406
0.51120477 0.67114897 0.05209937
0.51404464 0.66853401 0.05001223
0.51695082 0.66502992 0.05096684
0.51676191 0.66541939 0.05155662
0.51794248 0.66437150 0.05311766
0.52087084 0.66109643 0.05378970
0.52013514 0.66203850 0.05163336
0.52413857 0.65789664 0.05242349
0.52621633 0.65570379 0.05117793
0.52597663 0.65644435 0.05272192
0.52992629 0.65160626 0.05371987
0.52910020 0.65329678 0.05168052
0.53311566 0.64875848 0.05309592
0.53368133 0.64869700 0.05286170
0.53375973 0.64864314 0.05251160
0.53653359 0.64509267 0.05499678
0.53687683 0.64547589 0.05350100
0.53969265 0.64222309 0.05491485
0.54024006 0.64210767 0.05565107
0.54259143 0.63923605 0.05393846
0.54288785 0.63947400 0.05364896
0.54357721 0.63887728 0.05522269
0.54597601 0.63642918 0.05471185
0.54732552 0.63543374 0.05620081
0.54902702 0.63295562 0.05489762
0.55194705 0.62974813 0.05610719
0.55223987 0.62960137 0.05465458
0.55526192 0.62658984 0.05443415
0.55311478 0.62963733 0.05804844
0.55535874 0.62637868 0.05605931
0.55861214 0.62333241 0.05616049
0.55847787 0.62328153 0.05902642
0.55818768 0.62359699 0.05897847
0.56155600 0.62013073 0.05730473
0.56254522 0.61955041 0.05872944
0.56424500 0.61709749 0.05661636
0.56503516 0.61701663 0.05684069
0.56768986 0.61399437 0.05687903
0.56668494 0.61563981 0.05649625
0.56922836 0.61307844 0.05573255
0.56854027 0.61360930 0.05988659
0.57112541 0.61057133 0.05962556
0.57411724 0.60754933 0.05994182
0.57463798 0.60760769 0.05930880
0.57496803 0.60749219 0.05933571
0.57606835 0.60542386 0.06084147
0.57687729 0.60502474 0.06108703
0.57924087 0.60213562 0.06028409
0.58155642 0.60010251 0.06077904
0.58054745 0.60122681 0.06141368
0.58089834 0.60113475 0.06169265
0.58366610 0.59800074 0.06116485
0.58595665 0.59563156 0.05943654
0.58636223 0.59563873 0.06202967
0.58712737 0.59462715 0.06296682
0.58957408 0.59179683 0.06375203
0.58747434 0.59452178 0.06225973
0.59083924 0.59113253 0.06280476
0.59221796 0.58945234 0.06328224
0.59356409 0.58801300 0.06334029
0.59333319 0.58888478 0.06155378
0.59364311 0.58807681 0.06418238
0.59536404 0.58630580 0.06363481
0.59603987 0.58517774 0.06282744
0.59814504 0.58340519 0.06078137
0.59896281 0.58240616 0.06251752
0.59944078 0.58195239 0.06458531
0.59979352 0.58155628 0.06604874
0.60006610 0.58143508 0.06602841
0.60352309 0.57773361 0.06466046
0.60538128 0.57605910 0.06391090
0.60591045 0.57587454 0.06556981
0.60700102 0.57467326 0.06630810
0.60759845 0.57351099 0.06425030
0.60842057 0.57266970 0.06530004
0.60898266 0.57235417 0.06617293
0.61108970 0.56999135 0.06392195
0.61166111 0.57025614 0.06702995
0.61458703 0.56661967 0.06600988
0.61251681 0.56904315 0.06950273
0.61255714 0.56928584 0.06653739
0.61314538 0.56864910 0.06592824
0.61547088 0.56532850 0.06867101
0.61669397 0.56426336 0.07047753
0.61826008 0.56293078 0.06786871
0.61906138 0.56241469 0.07120419
0.62072576 0.56048797 0.06685047
0.61995188 0.56172035 0.06756140
0.62180231 0.55964497 0.06860200
0.62184141 0.56002120 0.06898791
0.62465696 0.55671133 0.06991582
0.62276789 0.55899577 0.06957770
0.62473246 0.55622450 0.06940554
0.62529782 0.55626570 0.07122774
0.62760328 0.55331624 0.07191596
0.62788055 0.55327103 0.07159758
0.62834082 0.55305145 0.07112631
0.63035852 0.55050740 0.07162782
0.63107663 0.55021312 0.07154784
0.63173462 0.54956053 0.07137253
0.63275142 0.54849226 0.07145100
0.63393210 0.54705009 0.07199489
0.63375550 0.54658100 0.07243712
0.63426188 0.54618071 0.07325805
0.63667912 0.54366832 0.07296724
0.63576963 0.54567523 0.07327048
0.63702936 0.54328130 0.07386283
0.63761364 0.54357825 0.07499027
0.63998491 0.53999699 0.07371063
0.64043979 0.53993116 0.07481204
0.64258853 0.53771582 0.07343889
0.64284828 0.53791085 0.07272614
0.64120709 0.54035073 0.07408042
0.64359453 0.53730636 0.07564346
0.64390254 0.53601934 0.07544355
0.64575976 0.53393780 0.07558252
0.64582026 0.53557732 0.07470488
0.64682958 0.53374891 0.07654139
0.64676934 0.53365341 0.07607823
0.64731426 0.53418844 0.07703394
0.64933542 0.53087739 0.07600258
0.64967350 0.53072248 0.07673954
0.65029114 0.53057945 0.07619940
0.65096666 0.53058340 0.07617589
0.65248025 0.52781736 0.07693576
0.65342536 0.52700139 0.07827238
0.65470956 0.52539003 0.07699634
0.65364979 0.52735623 0.07718433
0.65564847 0.52445156 0.07747457
0.65500077 0.52578290 0.07854732
0.65634162 0.52422264 0.07873348
0.65663075 0.52383309 0.07994609
0.65852713 0.52133227 0.07848028
0.65915664 0.52117018 0.07882168
0.66086873 0.51860391 0.08057827
0.66016442 0.52099318 0.07825436
0.66137881 0.51768056 0.08247343
0.66226798 0.51792105 0.08092597
0.66196315 0.51763168 0.08207383
0.66228637 0.51740419 0.08126945
0.66303340 0.51599342 0.08198890
0.66492635 0.51414813 0.08100514
0.66347523 0.51625127 0.08298779
0.66593668 0.51389086 0.08226971
0.66629462 0.51340431 0.08357119
0.66678086 0.51286281 0.08392748
0.66619740 0.51392014 0.08245178
0.66837635 0.51081452 0.08211878
0.66796011 0.51147897 0.08320828
0.66945483 0.51024525 0.08489908
0.66894074 0.51106999 0.08342937
0.66958593 0.51072775 0.08466469
0.67050725 0.50839652 0.08191556
0.67122767 0.50765684 0.08271317
0.67221693 0.50707328 0.08446695
0.67300029 0.50736158 0.08327730
0.67282965 0.50680773 0.08544924
0.67381618 0.50578543 0.08550940
0.67458498 0.50421843 0.08420649
0.67483504 0.50389697 0.08509065
0.67551365 0.50378713 0.08468850
0.67686795 0.50255720 0.08425489
0.67708346 0.50081229 0.08714416
0.67770714 0.50091266 0.08598380
0.67795181 0.50114421 0.08632429
0.67810031 0.50089817 0.08650156
0.67881437 0.50040406 0.08537465
0.67977980 0.49826353 0.08951682
0.68024836 0.49810867 0.08934737
0.68133946 0.49771775 0.08698669
0.68202914 0.49635348 0.08787581
0.68246427 0.49685981 0.08955500
0.68227378 0.49712638 0.08932998
0.68372525 0.49454321 0.08732188
0.68330761 0.49543453 0.08915683
0.68374667 0.49457683 0.08898708
0.68429195 0.49392202 0.08861149
0.68642989 0.49222617 0.08763818
0.68621179 0.49157137 0.09080620
0.68541059 0.49411393 0.08822126
0.68713197 0.49164379 0.08868636
0.68735645 0.49067915 0.09020983
0.68730799 0.49041765 0.09080667
0.68790934 0.49102003 0.09123383
0.68785694 0.48994253 0.09002988
0.68956939 0.48862556 0.09218385
0.68823623 0.49032468 0.09047246
0.68930002 0.48877925 0.08945394
0.69028830 0.48739580 0.09191679
0.68970106 0.48838515 0.09192853
0.69110634 0.48756624 0.09159950
0.69207091 0.48531015 0.09059627
0.69282076 0.48396660 0.09277159
0.69335113 0.48350668 0.09152179
0.69359123 0.48335437 0.09177135
0.69355377 0.48494907 0.09212192
0.69363008 0.48403316 0.09319497
0.69455178 0.48319748 0.09336135
0.69546262 0.48197364 0.09327123
0.69547626 0.48138264 0.09445187
0.69604658 0.48082320 0.09244594
0.69655122 0.48039807 0.09303305
0.69652750 0.48112723 0.09377218
0.69729309 0.48007076 0.09307939
0.69694402 0.48098189 0.09417782
0.69866284 0.47786087 0.09547946
0.69738323 0.47956965 0.09523896
0.69945112 0.47732931 0.09442054
0.69782857 0.47944752 0.09522993
0.69913393 0.47741142 0.09662408
0.69979028 0.47649275 0.09555126
0.70010343 0.47682876 0.09610713
0.70010919 0.47772626 0.09512844
0.70162518 0.47524658 0.09715352
0.70228725 0.47464933 0.09691837
0.70082966 0.47602223 0.09795735
0.70106837 0.47567125 0.09474136
0.70122349 0.47550705 0.09841851
0.70096568 0.47652562 0.09623357
0.70325925 0.47371342 0.09682392
0.70167248 0.47528226 0.09633383
0.70203414 0.47444959 0.09756660
0.70361553 0.47348657 0.09750932
0.70356918 0.47192191 0.09757968
0.70387239 0.47382599 0.09783725
0.70405677 0.47361615 0.09849829
0.70487626 0.46974691 0.09940987
0.70509283 0.47270250 0.09751707
0.70587610 0.47136182 0.09726558
0.70529988 0.47151137 0.09902271
0.70623652 0.46990141 0.09790422
0.70623245 0.46930937 0.09849034
0.70647037 0.46971512 0.09868262
0.70694929 0.46991097 0.09958982
0.70673774 0.46983417 0.09921139
0.70678150 0.46948694 0.09835644
0.70748570 0.46894749 0.10081591
0.70840049 0.46687329 0.09911369
0.70871943 0.46708425 0.10025052
0.70754039 0.46951765 0.10021331
0.70785830 0.46855534 0.09874150
0.70899425 0.46640430 0.09960259
0.70884022 0.46687639 0.09923840
0.70961997 0.46644655 0.10004036
0.70926403 0.46669525 0.10007162
0.70940765 0.46628380 0.10047872
0.70953340 0.46641791 0.10034791
0.71121042 0.46422251 0.10064331
0.70967673 0.46586995 0.10087531
0.70968223 0.46574423 0.10115817
0.70979966 0.46554122 0.10130595
0.70996445 0.46588218 0.10060862
0.71152328 0.46484743 0.09992627
0.71117443 0.46508440 0.10013573
0.71053617 0.46540880 0.10056971
0.71218636 0.46380737 0.10086087
0.71221194 0.46358039 0.10114727
0.71165352 0.46361439 0.10231658
0.71106333 0.46404379 0.10265938
0.71120214 0.46383552 0.10267317
0.71245027 0.46404571 0.10099814
0.71219866 0.46423827 0.10150018
0.71044872 0.46488137 0.10226079
0.71251063 0.46392065 0.10104285
0.71232844 0.46435368 0.10157170
0.71230609 0.46312123 0.10155017
0.71051900 0.46456085 0.10259062
0.71245882 0.46407229 0.10085291
0.71069520 0.46439556 0.10257312
0.71229961 0.46338777 0.10115603
0.71058101 0.46465536 0.10233955
0.71034408 0.46491745 0.10208546
0.71015491 0.46555408 0.10161494
0.71011878 0.46535133 0.10177284
0.71021273 0.46584931 0.10096734
0.71148129 0.46400863 0.10167611
0.71080861 0.46576248 0.09939918
0.70988835 0.46607487 0.10100098
0.71050290 0.46563810 0.09939767
0.71035722 0.46520904 0.10067217
0.70962800 0.46625823 0.10067063
0.70964873 0.46659153 0.10051523
0.70963213 0.46639441 0.10048144
0.70957101 0.46646453 0.10033032
0.70910785 0.46655721 0.10135701
0.70938544 0.46668141 0.09961946
0.70880246 0.46719974 0.09849227
0.70909991 0.46687140 0.09891988
0.70745283 0.46893293 0.09819549
0.70753309 0.46883213 0.09783265
0.70681585 0.46968600 0.09985383
0.70807647 0.46791182 0.09772284
0.70822836 0.46756732 0.09994804
0.70659680 0.46993339 0.09916486
0.70645544 0.47002154 0.09863934
0.70638808 0.46992410 0.09848517
0.70637221 0.46978623 0.09792037
0.70618740 0.47003681 0.09746896
0.70521545 0.47195622 0.09701958
0.70474767 0.47126369 0.10005381
0.70590481 0.46948431 0.09717230
0.70574005 0.46932669 0.09705886
0.70362498 0.47278387 0.09797356
0.70404285 0.47362801 0.09517895
0.70342038 0.47328565 0.09803510
0.70331538 0.47321053 0.09697063
0.70307684 0.47338684 0.09624691
0.70312474 0.47356916 0.09713519
0.70292068 0.47416904 0.09690877
0.70190834 0.47457190 0.09760589
0.70096838 0.47573862 0.09742063
0.70120223 0.47553147 0.09739955
0.70140902 0.47501484 0.09725474
0.70054196 0.47621272 0.09495874
0.70025020 0.47740057 0.09482527
0.70005655 0.47725254 0.09597374
0.70004630 0.47622516 0.09544856
0.69983946 0.47634513 0.09572009
0.69797440 0.48051543 0.09448901
0.69886398 0.47839668 0.09216842
0.69812223 0.47931465 0.09194463
0.69818662 0.47814857 0.09286251
0.69692078 0.48058299 0.09362452
0.69620475 0.48087607 0.09464553
0.69527065 0.48233974 0.09322286
0.69675871 0.48093835 0.09434467
0.69660877 0.48050163 0.09311222
0.69456050 0.48272733 0.09229558
0.69450221 0.48304994 0.09491273
0.69612408 0.48184793 0.09194449
0.69380875 0.48327123 0.09317196
0.69373228 0.48362964 0.09251968
0.69484822 0.48294330 0.09231202
0.69328789 0.48428289 0.09088724
0.69326977 0.48427462 0.09201702
0.69305854 0.48430452 0.09194966
0.69152277 0.48708579 0.08975665
0.69216789 0.48547617 0.08995291
0.69053596 0.48741206 0.09100854
0.69011836 0.48727612 0.09069770
0.68967144 0.48772595 0.08964130
0.68893843 0.48938179 0.08887972
0.68904523 0.48920893 0.09224045
0.68896891 0.48900911 0.09140652
0.68762485 0.49083826 0.08999004
0.68748593 0.49114950 0.08972825
0.68630244 0.49199976 0.09075477
0.68705836 0.49092195 0.08879801
0.68493349 0.49413525 0.08878417
0.68546414 0.49279458 0.08724606
0.68526454 0.49290283 0.09022444
0.68467941 0.49412157 0.08933779
0.68350014 0.49471091 0.08853792
0.68372356 0.49444863 0.08816971
0.68234940 0.49531786 0.08949021
0.68184315 0.49729835 0.08730866
0.68114984 0.49714045 0.08711926
0.68107482 0.49728501 0.08716827
0.68019748 0.49836104 0.08945391
0.68082068 0.49742916 0.08771204
0.67853113 0.50018770 0.08655072
0.67911283 0.49958428 0.08864000
0.67850294 0.50054311 0.08787656
0.67780642 0.50179107 0.08620558
0.67765114 0.50167942 0.08469386
0.67744122 0.50137382 0.08696404
0.67542238 0.50403174 0.08657515
0.67635348 0.50271606 0.08389271
0.67459324 0.50485125 0.08567071
0.67318636 0.50623839 0.08670684
0.67432383 0.50465355 0.08586593
0.67249966 0.50720588 0.08307087
0.67218441 0.50720574 0.08581736
0.67324353 0.50556702 0.08372853
0.67109655 0.50779470 0.08499582
0.67048874 0.50797881 0.08525293
0.67109672 0.50771739 0.08313267
0.67063220 0.50827909 0.08280066
0.66883283 0.51123539 0.08184119
0.66820335 0.51055232 0.08190293
0.66816321 0.51121907 0.08248110
0.66787280 0.51174182 0.08227679
0.66570530 0.51410377 0.08104365
0.66436156 0.51538792 0.08127434
0.66556317 0.51401531 0.08100753
0.66528970 0.51425844 0.08039061
0.66270028 0.51748241 0.08084084
0.66258807 0.51790764 0.08178511
0.66340150 0.51619297 0.07999467
0.66215811 0.51777715 0.08089407
0.66120819 0.51853096 0.07858839
0.66167008 0.51840428 0.07953662
0.65984259 0.52060849 0.07848053
0.65902030 0.52125809 0.07965235
0.65848460 0.52117663 0.07855439
0.65711661 0.52369190 0.07822011
0.65645700 0.52424276 0.07901093
0.65516323 0.52511384 0.07977144
0.65482287 0.52518604 0.07636426
0.65533194 0.52481284 0.07987718
0.65314257 0.52711926 0.07763610
0.65304649 0.52749851 0.07837746
0.65086764 0.52992816 0.07860416
0.65198907 0.52770970 0.07908730
0.65031825 0.53076788 0.07576234
0.64973168 0.53070519 0.07635464
0.65001902 0.53055020 0.07639359
0.64740209 0.53342776 0.07519815
0.64711179 0.53423474 0.07702427
0.64681311 0.53401280 0.07598680
0.64464474 0.53604254 0.07567228
0.64414970 0.53675833 0.07476986
0.64375861 0.53687678 0.07613031
0.64594697 0.53431569 0.07475775
0.64403667 0.53664008 0.07546758
0.64309173 0.53756102 0.07475233
0.64077808 0.54024483 0.07459180
0.64169395 0.53834162 0.07513460
0.63973220 0.54068555 0.07507076
0.63973426 0.54035927 0.07295716
0.63812134 0.54247142 0.07498443
0.63687413 0.54375839 0.07351365
0.63698033 0.54373186 0.07362465
0.63677457 0.54361710 0.07251075
0.63625062 0.54426567 0.07269705
0.63389444 0.54655292 0.07227527
0.63296094 0.54825123 0.06975204
0.63287839 0.54808594 0.06990076
0.63112375 0.55045041 0.07068102
0.62995458 0.55092337 0.06967819
0.63042634 0.55055067 0.07236277
0.62835652 0.55315821 0.06925551
0.62743835 0.55381982 0.07178841
0.62752414 0.55313622 0.07170257
0.62735116 0.55297372 0.07001938
0.62482715 0.55655568 0.07087990
0.62508214 0.55603267 0.06903647
0.62206826 0.55966971 0.06907095
0.62208103 0.55884996 0.07080143
0.62354597 0.55744238 0.06910837
0.62128106 0.55976465 0.06857648
0.61856452 0.56247841 0.06984049
0.62007936 0.56114625 0.06566155
0.61802939 0.56287800 0.06760864
0.61785213 0.56302740 0.06788293
0.61510792 0.56561055 0.06842598
0.61507543 0.56647820 0.06618720
0.61486357 0.56631721 0.06653051
0.61239477 0.56921239 0.06781547
0.61169022 0.56883769 0.06686587
0.61115172 0.56966413 0.06735687
0.61091086 0.56984346 0.06571168
0.60920222 0.57230760 0.06531530
0.60812612 0.57264253 0.06685241
0.60733237 0.57489417 0.06441272
0.60544425 0.57607178 0.06514911
0.60558202 0.57572285 0.06506820
0.60322301 0.57885154 0.06401228
0.60258916 0.57884937 0.06381099
0.60137545 0.58055096 0.06262370
0.60011867 0.58190620 0.06440118
0.59930283 0.58232298 0.06335446
0.59872987 0.58274314 0.06413108
0.59721552 0.58490061 0.06422916
0.59674896 0.58575655 0.06422223
0.59650145 0.58570865 0.06249585
0.59554273 0.58602268 0.06565705
0.59483897 0.58646421 0.06448297
0.59266164 0.58892977 0.06112601
0.59146443 0.58976722 0.06294125
0.58959276 0.59199992 0.06029365
0.58709536 0.59466584 0.06245021
0.58730615 0.59452999 0.06354886
0.58844116 0.59313904 0.05996525
0.58586907 0.59549393 0.06136246
0.58388679 0.59806740 0.06133899
0.58157277 0.60069838 0.06183027
0.58324235 0.59822684 0.06036293
0.58055628 0.60098019 0.06096480
0.57820173 0.60347966 0.06162191
0.57745134 0.60424231 0.05952673
0.57736924 0.60481714 0.05849758
0.57472639 0.60763062 0.06000823
0.57452476 0.60740709 0.05947587
0.57158686 0.61046267 0.05950022
0.57193949 0.61036145 0.05659677
0.57069779 0.61111344 0.05986466
0.56921633 0.61276143 0.05614732
0.56796038 0.61378422 0.05826588
0.56599218 0.61621018 0.05699450
0.56522577 0.61714587 0.05735105
0.56495335 0.61703816 0.05642703
0.56221187 0.62015860 0.05989617
0.56200402 0.61976319 0.05661520
0.55890518 0.62320611 0.05588073
0.56116655 0.62072474 0.05475367
0.55742424 0.62449889 0.05839139
0.55566719 0.62628036 0.05530630
0.55527029 0.62628274 0.05559899
0.55310847 0.62895483 0.05322531
0.55420080 0.62758825 0.05692135
0.55196735 0.62956252 0.05622070
0.54886911 0.63290525 0.05430915
0.54851026 0.63279531 0.05582771
0.54833543 0.63418024 0.05477903
0.54647923 0.63602182 0.05557836
0.54343169 0.63888402 0.05402323
0.54312675 0.63914439 0.05463464
0.54025472 0.64230118 0.05254967
0.53928750 0.64311079 0.05404869
0.53783822 0.64459713 0.05128502
0.53634719 0.64565206 0.05321339
0.53660437 0.64524838 0.05317611
0.53362055 0.64852760 0.05352823
0.53280568 0.64904824 0.05239977
0.53049447 0.65191942 0.05137327
0.53043518 0.65189254 0.05174648
0.52750829 0.65499914 0.05326704
0.52457599 0.65793731 0.05181273
0.52173892 0.66139013 0.05357418
0.52169387 0.66068974 0.04914338
0.52373188 0.65829642 0.05036967
0.51989554 0.66236411 0.04910787
0.52005664 0.66184259 0.05269683
0.51647291 0.66610613 0.05230912
0.51459968 0.66776818 0.04985760
0.51320033 0.66938710 0.05401978
0.51143353 0.67101915 0.05033262
0.50860387 0.67400828 0.05142168
0.50546243 0.67717628 0.05017605
0.50795456 0.67444522 0.04923066
0.50482661 0.67739118 0.05107674
0.50230216 0.68043361 0.05208251
0.50189979 0.68020098 0.05184378
0.49901549 0.68349354 0.05051576
0.49665551 0.68582230 0.05169605
0.49570989 0.68648850 0.04966708
0.49083816 0.69200910 0.05162647
0.48965788 0.69304333 0.04899048
0.49022398 0.69205710 0.05298709
0.48909529 0.69360441 0.04780399
0.48759058 0.69520523 0.05060896
0.48386493 0.69883387 0.04816506
0.48072241 0.70183240 0.04791131
0.48052161 0.70214843 0.04817831
0.47742713 0.70518911 0.04984008
0.47633620 0.70619389 0.05018787
0.47389205 0.70967009 0.04760237
0.47058182 0.71232357 0.04919243
0.46865968 0.71415652 0.04912783
0.46774480 0.71481974 0.04830922
0.46475475 0.71809226 0.04942404
0.46175970 0.72183289 0.04764803
0.46142117 0.72086732 0.04807805
0.45769709 0.72575321 0.04722073
0.45691258 0.72630142 0.04334242
0.45478593 0.72936806 0.04725166
0.45160502 0.73220364 0.04715395
0.44891243 0.73403273 0.05019221
0.44871693 0.73434870 0.04611925
0.44263506 0.74138560 0.04685204
0.44233468 0.74086895 0.04701731
0.43954446 0.74513285 0.04659129
0.43915176 0.74474281 0.04554266
0.43594903 0.74763178 0.04912674
0.43294064 0.75124683 0.04643524
0.42976523 0.75398920 0.04789089
0.42640779 0.75787416 0.04711810
0.42457990 0.75994664 0.04685095
0.42372868 0.76069352 0.04782145
0.42294957 0.76088769 0.04901363
0.41736561 0.76732841 0.04726052
0.41408953 0.77168801 0.04766562
0.41352938 0.77091432 0.05025052
0.40790701 0.77750809 0.04757851
0.40749526 0.77816455 0.04620357
0.40252459 0.78344236 0.04804572
0.39872190 0.78836958 0.04748684
0.39830670 0.78715514 0.04813824
0.39531549 0.79084137 0.04599218
0.39533801 0.79061919 0.04840427
0.39144395 0.79492370 0.04565357
0.38584690 0.80154874 0.05049855
0.38599480 0.80052375 0.05135179
0.38584524 0.80064912 0.04914727
0.38267738 0.80386641 0.04932265
0.37648514 0.81174157 0.04793359
0.37329120 0.81448568 0.05225419
0.37008533 0.81852787 0.05323344
0.37019214 0.81786046 0.04550098
0.36518344 0.82353337 0.05342595
0.36392541 0.82445923 0.05219830
0.36372438 0.82401142 0.05382302
0.36288990 0.82465996 0.04690106
0.35728520 0.83197009 0.05060721
0.35154543 0.83862544 0.05153439
0.34845499 0.84181251 0.04944467
0.34815938 0.84142646 0.05356428
0.34457400 0.84522005 0.05462736
0.33903652 0.85197902 0.05345952
0.33871341 0.85220967 0.05371531
0.33548326 0.85591292 0.05155605
0.33010838 0.86181304 0.05484357
0.32913207 0.86261723 0.05677721
0.32603439 0.86646156 0.05257405
0.31677923 0.87705900 0.05239298
0.31782804 0.87557658 0.05793018
0.31071213 0.88426150 0.05330450
0.30713647 0.88814109 0.05260924
0.30407040 0.89133462 0.05641639
0.29788034 0.89929577 0.05447236
0.29480647 0.90219243 0.05331984
0.28853761 0.91028175 0.05151539
0.28519929 0.91343646 0.05758502
0.27600896 0.92504271 0.04969142
0.27279862 0.92805950 0.05619294
0.26652734 0.93605884 0.05209374
0.26037141 0.94371015 0.04597632
0.25076753 0.95564982 0.04570005
0.24768435 0.95944322 0.04078315
0.23817510 0.97147470 0.03485930
0.22906996 0.98264552 0.03138394
0.22260506 0.99101399 0.01848826
0.22258090 0.99117300 0.00943001
0.21942776 0.99530986 -0.00257627
0.21628460 0.99909647 -0.00740784
0.21627542 0.99921524 -0.01810759
0.21627435 0.99913062 -0.02540959
0.21626998 0.99899479 -0.03158068
0.21627149 0.99882670 -0.03733235
0.21627161 0.99863947 -0.04273768
0.21627097 0.99843505 -0.04785953
0.21627267 0.99821599 -0.05244507
0.21627567 0.99798673 -0.05696198
0.21627120 0.99775255 -0.06102619
0.21626732 0.99751031 -0.06515985
0.21626743 0.99726027 -0.06898797
0.21626419 0.99700508 -0.07264232
0.21626180 0.99674756 -0.07624086
0.21626089 0.99648939 -0.07949606
0.21625979 0.99622596 -0.08281673
0.21625868 0.99595934 -0.08605309
0.21625769 0.99569288 -0.08903503
0.21625758 0.99542540 -0.09196597
0.21625649 0.99515168 -0.09505550
0.21625668 0.99487637 -0.09802557
0.21625675 0.99460083 -0.10091994
0.21625726 0.99432676 -0.10362326
0.21626036 0.99405163 -0.10636260
0.21626155 0.99378250 -0.10879607
0.21626091 0.99350941 -0.11129853
0.21625934 0.99323894 -0.11366168
0.21625878 0.99296902 -0.11602049
0.21626056 0.99269893 -0.11832001
0.21626313 0.99243061 -0.12054710
0.21626244 0.99216033 -0.12281733
0.21626247 0.99189834 -0.12484837
0.21626400 0.99163330 -0.12695454
0.21626246 0.99136423 -0.12909293
0.21626073 0.99109719 -0.13119959
0.21625853 0.99083492 -0.13318927
0.21625911 0.99057005 -0.13519983
0.21626038 0.99031391 -0.13704326
0.21626075 0.99005936 -0.13883226
0.21625953 0.98980562 -0.14060739
0.21625640 0.98955215 -0.14238138
0.21625739 0.98929814 -0.14418534
0.21625512 0.98905039 -0.14587826
0.21625548 0.98880365 -0.14754283
0.21625533 0.98855859 -0.14914581
0.21625369 0.98831749 -0.15071414
0.21625241 0.98808054 -0.15219697
0.21625220 0.98783053 -0.15391997
0.21625270 0.98759215 -0.15545161
0.21625068 0.98735941 -0.15689467
0.21625000 0.98711969 -0.15843129
0.21625076 0.98688783 -0.15986560
0.21625100 0.98665605 -0.16130799
0.21625314 0.98642774 -0.16270138
0.21625313 0.98620507 -0.16401506
0.21625167 0.98598106 -0.16534441
0.21625211 0.98576497 -0.16658882
0.21625154 0.98554948 -0.16783004
0.21625287 0.98533948 -0.16900816
0.21625223 0.98511839 -0.17032218
0.21625168 0.98490143 -0.17159295
0.21625419 0.98468907 -0.17280890
0.21625160 0.98448257 -0.17395486
0.21625064 0.98426710 -0.17523834
0.21624932 0.98406501 -0.17632652
0.21624957 0.98385995 -0.17748419
0.21625015 0.98365721 -0.17861503
0.21625110 0.98345872 -0.17969035
0.21625005 0.98326289 -0.18075623
0.21624746 0.98306442 -0.18185584
0.21624897 0.98286974 -0.18293257
0.21624926 0.98268026 -0.18392753
0.21624957 0.98249556 -0.18490605
0.21625223 0.98230063 -0.18600146
0.21625409 0.98211537 -0.18699595
0.21625696 0.98193499 -0.18792746
0.21625696 0.98175197 -0.18892679
0.21625470 0.98157693 -0.18983053
0.21625525 0.98140690 -0.19069810
0.21625294 0.98123297 -0.19161393
0.21625077 0.98106657 -0.19244401
0.21624965 0.98089513 -0.19334743
0.21625184 0.98073493 -0.19413494
0.21625333 0.98057838 -0.19489189
0.21625166 0.98041581 -0.19572170
0.21625084 0.98025543 -0.19652956
0.21625263 0.98009611 -0.19735759
0.21625315 0.97994270 -0.19811086
0.21625384 0.97979604 -0.19880669
0.21625661 0.97964674 -0.19954746
0.21625665 0.97950286 -0.20024858
0.21625637 0.97935905 -0.20095113
0.21625564 0.97921694 -0.20166136
0.21625507 0.97907208 -0.20241047
0.21625759 0.97893856 -0.20302991
0.21625666 0.97880118 -0.20372014
0.21625838 0.97867175 -0.20432731
0.21625778 0.97853795 -0.20500392
0.21625902 0.97841394 -0.20557577
0.21625825 0.97829095 -0.20615405
0.21625838 0.97817646 -0.20665677
0.21625769 0.97805276 -0.20726222
0.21625825 0.97793318 -0.20784667
0.21625967 0.97782066 -0.20836262
0.21625915 0.97770239 -0.20894439
0.21626065 0.97759242 -0.20945816
0.21626077 0.97748292 -0.20997847
0.21625884 0.97737277 -0.21051928
0.21625665 0.97727271 -0.21097107
0.21625406 0.97717510 -0.21140043
0.21625438 0.97707262 -0.21188639
0.21625365 0.97697601 -0.21232938
0.21625399 0.97688106 -0.21278670
0.21625604 0.97679104 -0.21317825
0.21625486 0.97669974 -0.21361813
0.21625368 0.97661293 -0.21402055
0.21625405 0.97652664 -0.21443707
0.21625489 0.97645107 -0.21475168
0.21625466 0.97636643 -0.21517227
0.21625443 0.97629027 -0.21552865
0.21625549 0.97621720 -0.21584975
0.21625450 0.97614076 -0.21622237
0.21625128 0.97606541 -0.21658970
0.21625078 0.97599649 -0.21691150
0.21625259 0.97593261 -0.21718927
0.21625113 0.97586946 -0.21747653
0.21625253 0.97581301 -0.21770401
0.21625201 0.97575452 -0.21798144
0.21624970 0.97570023 -0.21821368
0.21625077 0.97564695 -0.21845656
0.21625083 0.97559139 -0.21873241
0.21625056 0.97555105 -0.21887560
0.21625085 0.97550355 -0.21908480
0.21624936 0.97545596 -0.21932052
