# Supplementary material for: Inverse problems for dynamic patterns in coupled oscillator networks: when larger networks are simpler
Source: Nat Commun. 2026 Feb 27;17:2075. doi: 10.1038/s41467-026-70016-y (PMC12949230; doi:10.1038/s41467-026-70016-y)
Supplement: Supplementary file 3 — Supplementary Data 1 [file 41467_2026_70016_MOESM3_ESM.zip › Codes/Reconstruction/FunctionC.m]

function c = FunctionC( beta, A1, A2, A3, b1, b2 )

cos_b = cos(beta);

sin_b = sin(beta);


A     = cos_b * cos_b * A1 - cos_b * sin_b * A2 + sin_b * sin_b * A3;

b     = cos_b * b1 - sin_b * b2;

c     = A \ b;

end
