# Supplementary material for: Inverse problems for dynamic patterns in coupled oscillator networks: when larger networks are simpler
Source: Nat Commun. 2026 Feb 27;17:2075. doi: 10.1038/s41467-026-70016-y (PMC12949230; doi:10.1038/s41467-026-70016-y)
Supplement: Supplementary file 3 — Supplementary Data 1 [file 41467_2026_70016_MOESM3_ESM.zip › Codes/Reconstruction/Function_dJ_incoh.m]

function dJ_ = Function_dJ_incoh( beta, zeta, chi, signum, Q_, A1, A2, A3, b1, b2 )

SizeData = size(zeta);

N        = SizeData(1,1);

cos_b    = cos(beta);

sin_b    = sin(beta);

factor   = cos_b + 1i * sin_b;


A    = cos_b * cos_b * A1 - cos_b * sin_b * A2 + sin_b * sin_b * A3;

b    = cos_b * b1 - sin_b * b2;

c    = A \ b;


A_   = - 2.0 * cos_b * sin_b * ( A1 - A3 ) + ( sin_b * sin_b - cos_b * cos_b ) * A2;

b_   = - sin_b * b1 - cos_b * b2;

c_   = A \ ( - A_ * c + b_ );


I_   = zeta .* chi - factor * Q_ * c;

I_   = I_ .* signum;


dI_  = - factor * Q_ * ( 1i * c + c_ );

dJ_  = sum( 2.0 * real( dI_ .* conj(I_) ), 'all' ) / (1.0*N);

end
