# Supplementary material for: Inverse problems for dynamic patterns in coupled oscillator networks: when larger networks are simpler
Source: Nat Commun. 2026 Feb 27;17:2075. doi: 10.1038/s41467-026-70016-y (PMC12949230; doi:10.1038/s41467-026-70016-y)
Supplement: Supplementary file 3 — Supplementary Data 1 [file 41467_2026_70016_MOESM3_ESM.zip › Codes/Reconstruction/Function_J_incoh.m]

function J_ = Function_J_incoh( beta, zeta, chi, signum, Q_, A1, A2, A3, b1, b2 )

SizeData = size(zeta);

N        = SizeData(1,1);

cos_b    = cos(beta);

sin_b    = sin(beta);

factor   = cos_b + 1i * sin_b;


A  = cos_b * cos_b * A1 - cos_b * sin_b * A2 + sin_b * sin_b * A3;

b  = cos_b * b1 - sin_b * b2;

c  = A \ b;

I_ = zeta .* chi - factor * Q_ * c;

I_ = I_ .* signum;

J_ = sum( abs( I_ .* I_ ), 'all' ) / (1.0*N);

end
