# Supplementary material for: Inverse problems for dynamic patterns in coupled oscillator networks: when larger networks are simpler
Source: Nat Commun. 2026 Feb 27;17:2075. doi: 10.1038/s41467-026-70016-y (PMC12949230; doi:10.1038/s41467-026-70016-y)
Supplement: Supplementary file 3 — Supplementary Data 1 [file 41467_2026_70016_MOESM3_ESM.zip › Codes/Reconstruction/Reconstruction.m]

%
%   Reconstruction of the parameters of the Kuramoto-Battogtokh model
%

clear all;
close all;


%   Technical parameters

M        = 10;     %   Number of spatial Fourier harmonics $\cos(m x)$

N_beta   = 1000;   %   Number of points in the interval $\beta \in [0,\pi]$

N_g      = 1000;   %   Number of points in the integral $x \in [-\pi,\pi]$

opt      = optimoptions('fsolve','Display','iter');


%%%%%%%%%%%%%%%%%%%%%%%%%%%%%%%%%%%%%%%%%%%%%%%%%%%%%%%%%%%%%%%%%%%%%%%%%%
%
%   Reading input data
%
%%%%%%%%%%%%%%%%%%%%%%%%%%%%%%%%%%%%%%%%%%%%%%%%%%%%%%%%%%%%%%%%%%%%%%%%%%

load Data.dat;

SizeData = size(Data);

N        = SizeData(1,1);

zeta_cr  = 1.0 - 1.0 / sqrt(N);

position = transpose( linspace( 0.0, 2*pi*(N-1.0)/N, N ) );

Omega    = zeros(N,1);

zeta     = zeros(N,1);

for j=1:N
    
    Omega(j,1) = Data(j,1);
    
    zeta(j,1)  = complex( Data(j,2), Data(j,3) );
    
end


%%%%%%%%%%%%%%%%%%%%%%%%%%%%%%%%%%%%%%%%%%%%%%%%%%%%%%%%%%%%%%%%%%%%%%%%%%
%
%   Least squares fitting of Omega and omega
%
%%%%%%%%%%%%%%%%%%%%%%%%%%%%%%%%%%%%%%%%%%%%%%%%%%%%%%%%%%%%%%%%%%%%%%%%%%

p      = abs(zeta);

p      = 2 * p .* p ./ ( ones(size(p)) + p .* p );

SumX   = sum( p, 'all' ) / (1.0*N);
SumY   = sum( Omega, 'all' ) / (1.0*N);
SumXX  = sum( p.*p, 'all' ) / (1.0*N);
SumXY  = sum( p.*Omega, 'all' ) / (1.0*N);

omega0 = ( SumY * SumXX - SumX * SumXY ) / ( SumXX - SumX * SumX );

Delta0 = ( SumXY - SumX * SumY ) / ( SumXX - SumX * SumX );

Omega0 = omega0 + Delta0;


%%%%%%%%%%%%%%%%%%%%%%%%%%%%%%%%%%%%%%%%%%%%%%%%%%%%%%%%%%%%%%%%%%%%%%%%%%
%
%   Computation of auxiliary matrices
%
%%%%%%%%%%%%%%%%%%%%%%%%%%%%%%%%%%%%%%%%%%%%%%%%%%%%%%%%%%%%%%%%%%%%%%%%%%

chi     = 2.0 * ones(size(zeta)) ./ ( ones(size(zeta)) + abs( zeta .* zeta ) );

signum  = ( sign( zeta_cr * ones(size(zeta)) - abs(zeta) ) + ones(size(zeta)) ) / 2.0;

factor0 = 2.0*pi / (N*(-Delta0));


P       = zeros(N,M+1);

Q_      = zeros(N,M+1);

for j=1:N
    
    for m=1:M+1
        
        q_m     = BasisFunction( position(j,1), position(:,1), m );
        
        P(j,m)  = factor0 * sum( q_m(:,1) .* zeta(:,1) / zeta(j,1), 'all' );
        
        Q_(j,m) = factor0 * sum( q_m(:,1) .* zeta(:,1), 'all' );

    end

end

A1  = transpose(real(P)) * real(P);

A2  = transpose(real(P)) * imag(P) + transpose(imag(P)) * real(P);

A3  = transpose(imag(P)) * imag(P);

b1  = transpose(real(P)) * chi;

b2  = transpose(imag(P)) * chi;


%%%%%%%%%%%%%%%%%%%%%%%%%%%%%%%%%%%%%%%%%%%%%%%%%%%%%%%%%%%%%%%%%%%%%%%%%%
%
%   Initial guess for $\beta$
%
%%%%%%%%%%%%%%%%%%%%%%%%%%%%%%%%%%%%%%%%%%%%%%%%%%%%%%%%%%%%%%%%%%%%%%%%%%

for beta = 0.0:pi/20:pi

    J_  = Function_J_incoh( beta, zeta, chi, signum, Q_, A1, A2, A3, b1, b2 );

    if beta==0.0

        J_min    = J_;

        beta_min = beta;

    else

        if J_min > J_

            J_min    = J_;

            beta_min = beta;

        end

    end

end


%%%%%%%%%%%%%%%%%%%%%%%%%%%%%%%%%%%%%%%%%%%%%%%%%%%%%%%%%%%%%%%%%%%%%%%%%%
%
%   Reconstruction of $\beta$ and Fourier coefficients $c_k$
%
%%%%%%%%%%%%%%%%%%%%%%%%%%%%%%%%%%%%%%%%%%%%%%%%%%%%%%%%%%%%%%%%%%%%%%%%%%

beta0 = fsolve( @(beta)Function_dJ_incoh( beta, zeta, chi, signum, Q_, A1, A2, A3, b1, b2 ), beta_min, opt );

beta0 = angle( cos(beta0) + 1i * sin(beta0) );

if beta0 < 0.0

    beta0 = beta0 + pi;

end

if beta0 == pi

    beta0 = 0.0;

end

c0     = FunctionC( beta0, A1, A2, A3, b1, b2 );


%%%%%%%%%%%%%%%%%%%%%%%%%%%%%%%%%%%%%%%%%%%%%%%%%%%%%%%%%%%%%%%%%%%%%%%%%%
%
%   Saving results
%
%%%%%%%%%%%%%%%%%%%%%%%%%%%%%%%%%%%%%%%%%%%%%%%%%%%%%%%%%%%%%%%%%%%%%%%%%%

fid       = fopen('Results.dat', 'w');

fprintf(fid, "Omega = %f\n", Omega0 );

fprintf(fid, "omega = %f\n", omega0 );

fprintf(fid, "beta  = %f\n", beta0 );

fprintf(fid, "\n" );

fprintf(fid, "Fourier coefficients:\n" );

for m=1:M+1
    
    fprintf(fid, "%f\n", c0(m,1) );

end

fclose(fid);


%%%%%%%%%%%%%%%%%%%%%%%%%%%%%%%%%%%%%%%%%%%%%%%%%%%%%%%%%%%%%%%%%%%%%%%%%%
%
%   Plotting results
%
%%%%%%%%%%%%%%%%%%%%%%%%%%%%%%%%%%%%%%%%%%%%%%%%%%%%%%%%%%%%%%%%%%%%%%%%%%

figure;

plot( p(:,1), Omega(:,1), 'o', p(:,1), Delta0*p(:,1)+omega0, '-', 'LineWidth', 1 );

title('Statistical equilibrium relation between \Omega_j and \zeta_j');

xlabel('$$2 |\zeta_j|^2 / ( 1 + |\zeta_j|^2 )$$','Interpreter','Latex');

ylabel('$$\Omega_j$$','Interpreter','Latex');

xlim([0 1]);

ylim([0 1]);


beta_span = transpose( linspace( 0.0, pi*(N_beta-1.0)/N_beta, N_beta ) );

J_span    = zeros(size(beta_span));

for j=1:N_beta
    
    J_span(j,1) = Function_J_incoh( beta_span(j,1), zeta, chi, signum, Q_, A1, A2, A3, b1, b2 );

end

figure;

plot( beta_span(:,1), log(J_span(:,1))/log(10), '-' );

title('Function J_{incoh}(\beta)');

xlabel('$$\beta$$','Interpreter','Latex');

ylabel('$$log_{10} J_{incoh}(\beta)$$','Interpreter','Latex');

xlim([0 pi]);

ylim([-6 4]);


%%%%%%%%%%%%%%%%%%%%%%%%%%%%%%%%%%%%%%%%%%%%%%%%%%%%%%%%%%%%%%%%%%%%%%%%%%
%
%   Calculation of coupling function $G(x)$
%
%%%%%%%%%%%%%%%%%%%%%%%%%%%%%%%%%%%%%%%%%%%%%%%%%%%%%%%%%%%%%%%%%%%%%%%%%%

x        = transpose( linspace( -pi, -pi+2*pi*(N_g-1.0)/N_g, N_g ) );

sigma    = 0.7;

G        = 0.5 * ( ones(size(x)) + sign( acos(cos(pi*sigma)) * ones(size(x)) - acos(cos(x)) ) ) / (2.0*pi*sigma);

G_       = zeros(size(x));

for m=1:M+1
    
    G_ = G_ + c0(m,1) * BasisFunction( x, 0, m );

end

figure;

plot( x(:,1), G(:,1), '-', x(:,1), G_(:,1), '-' );

title('Reconstructed vs. original coupling function G(x)');

xlabel('$$x$$','Interpreter','Latex');

ylabel('$$G(x)$$','Interpreter','Latex');

xlim([-pi pi]);

ylim([-0.1 0.3]);
