# Supplementary material for: Inverse problems for dynamic patterns in coupled oscillator networks: when larger networks are simpler
Source: Nat Commun. 2026 Feb 27;17:2075. doi: 10.1038/s41467-026-70016-y (PMC12949230; doi:10.1038/s41467-026-70016-y)
Supplement: Supplementary file 3 — Supplementary Data 1 [file 41467_2026_70016_MOESM3_ESM.zip › Codes/Simulation/Simulation.m]

%
%   Numerical simulation of the Kuramoto-Battogtokh model
%

clear all;
close all;

%%%%%%%%%%%%%%%%%%%%%%%%%%%%%%%%%%%%%%%%%%%%%%%%%%%%%%%%%%%%%%%%%%%%%%%%%%
%
%   Main parameters
%
%%%%%%%%%%%%%%%%%%%%%%%%%%%%%%%%%%%%%%%%%%%%%%%%%%%%%%%%%%%%%%%%%%%%%%%%%%

N      = 1024;

omega  = 1.0;
     
alpha  = 0.5*pi - 0.1;

sigma  = 0.7;


%   Technical parameters

Dt      = 1.0;   %   Duration of one simulation cycle

Mt      = 1000;  %   Number of simulation cycles in transient

M       = 2000;  %   Number of simulation cycles in observation

Md      = 100;   %   Number of discretization points

tmpspan = linspace(Dt*0.5/Md, Dt*(1-0.5/Md), Md);


%   Top-hat coupling function

x    = transpose( linspace(0.0, 2*pi*(1.0-1.0/N), N) );

G    = pi*sigma - acos( cos(x) );

G    = ( ones(size(G)) + G ./ abs(G) ) / (4*pi*sigma);

fftG = fft(G);


%   Initial data

load InitialData.dat;

theta0 = InitialData;


%%%%%%%%%%%%%%%%%%%%%%%%%%%%%%%%%%%%%%%%%%%%%%%%%%%%%%%%%%%%%%%%%%%%%%%%%%
%
%   Transient dynamics
%
%%%%%%%%%%%%%%%%%%%%%%%%%%%%%%%%%%%%%%%%%%%%%%%%%%%%%%%%%%%%%%%%%%%%%%%%%%

for m=1:Mt

    tspan  = [0 Dt];

    sol    = ode45( @(t,theta) RHS( t, theta, N, omega, alpha, fftG ), tspan, theta0);

    THETA  = deval(sol,1.0);

    theta0 = angle( cos(THETA) + 1i * sin(THETA) );

end


%%%%%%%%%%%%%%%%%%%%%%%%%%%%%%%%%%%%%%%%%%%%%%%%%%%%%%%%%%%%%%%%%%%%%%%%%%
%
%   Main dynamics / Calculation of time-averaged observables
%
%%%%%%%%%%%%%%%%%%%%%%%%%%%%%%%%%%%%%%%%%%%%%%%%%%%%%%%%%%%%%%%%%%%%%%%%%%

Omega = zeros(size(theta0));

zeta  = zeros(size(theta0));

for m=1:M

    tspan    = [0 Dt];

    sol      = ode45( @(t,theta) RHS( t, theta, N, omega, alpha, fftG ), tspan, theta0);


    THETA    = deval(sol,Dt);

    Omega    = Omega + ( THETA - theta0 );


    tmptheta = deval(sol,tmpspan);

    u        = cos(tmptheta) + 1i * sin(tmptheta);

    Z        = sum( u, 1 );

    Z        = conj(Z) ./ abs(Z);

    for i=1:N

        zeta(i,1) = zeta(i,1) + sum( u(i,:) .* Z(1,:), 'all' ) / Md;

    end


    theta0 = angle( cos(THETA) + 1i * sin(THETA) );

end

Omega = Omega / (M*Dt);

zeta  = zeta / M;


%%%%%%%%%%%%%%%%%%%%%%%%%%%%%%%%%%%%%%%%%%%%%%%%%%%%%%%%%%%%%%%%%%%%%%%%%%
%
%   Saving results
%
%%%%%%%%%%%%%%%%%%%%%%%%%%%%%%%%%%%%%%%%%%%%%%%%%%%%%%%%%%%%%%%%%%%%%%%%%%

fid  = fopen('Data.dat', 'w');

for i=1:N
    
    fprintf(fid, "%.8f %.8f %.8f\n",  Omega(i,1), real(zeta(i,1)), imag(zeta(i,1)) );
    
end

fclose(fid);


%%%%%%%%%%%%%%%%%%%%%%%%%%%%%%%%%%%%%%%%%%%%%%%%%%%%%%%%%%%%%%%%%%%%%%%%%%
%
%   Plotting results
%
%%%%%%%%%%%%%%%%%%%%%%%%%%%%%%%%%%%%%%%%%%%%%%%%%%%%%%%%%%%%%%%%%%%%%%%%%%

figure;

plot( -pi + x(:,1), Omega(:,1), 'o' );

title('Effective frequencies');

xlabel('$$x_j$$','Interpreter','Latex');

ylabel('$$\Omega_j$$','Interpreter','Latex');

xlim([-pi pi]);

ylim([0 1]);


figure;

plot( -pi + x(:,1), abs(zeta(:,1)), 'o' );

title('Magnitude of local order parameters');

xlabel('$$x_j$$','Interpreter','Latex');

ylabel('$$|\zeta_j|$$','Interpreter','Latex');

xlim([-pi pi]);

ylim([0 1]);


figure;

plot( -pi + x(:,1), angle(zeta(:,1)), 'o' );

title('Argument of local order parameters');

xlabel('$$x_j$$','Interpreter','Latex');

ylabel('$$arg(\zeta_j)$$','Interpreter','Latex');

xlim([-pi pi]);

ylim([-pi pi]);
